# Supplementary material for: Driver gene alterations profiling of Chinese non‐small cell lung cancer and the effects of co‐occurring alterations on immunotherapy
Source: Cancer Med. 2021 Oct 2;10(20):7360–72. doi: 10.1002/cam4.4178 (PMC8525092; doi:10.1002/cam4.4178)
Supplement: Supplementary file 4 — Tables S1‐4 [file CAM4-10-7360-s002.xlsx]

## Sheet: S1
S1 Co-occurring alterations types of 14 gene
Mutated genes count	Co-occurring alterations types	total
7	EGFR FGFR1 KRAS MET PIK3CA RET TP53	1
6	ALK BRAF KIT MET PIK3CA TP53	1
6	ALK KRAS PDGFRA RET ROS1 TP53	1
6	EGFR KRAS MET RET ROS1 TP53	1
5	ALK BRAF EGFR MET TP53	1
5	ALK EGFR NRAS PIK3CA TP53	1
5	BRAF FGFR1 KRAS NRAS PDGFRA	1
5	BRAF KIT KRAS PIK3CA RET	1
5	EGFR ERBB2 FGFR1 PDGFRA TP53	1
5	EGFR ERBB2 FGFR1 ROS1 TP53	1
5	EGFR ERBB2 PIK3CA ROS1 TP53	1
5	EGFR KRAS NRAS ROS1 TP53	1
5	EGFR KRAS PIK3CA RET TP53	1
5	KIT KRAS MET PIK3CA TP53	1
4	ALK ERBB2 KRAS TP53	4
4	EGFR ERBB2 KIT TP53	4
4	EGFR ERBB2 ROS1 TP53	4
4	EGFR ERBB2 PIK3CA TP53	3
4	EGFR PIK3CA ROS1 TP53	3
4	KIT KRAS ROS1 TP53	3
4	ALK BRAF RET TP53	2
4	ALK EGFR KRAS TP53	2
4	ALK EGFR PIK3CA TP53	2
4	EGFR ERBB2 FGFR1 TP53	2
4	EGFR KRAS ROS1 TP53	2
4	ERBB2 KRAS PIK3CA TP53	2
4	ERBB2 KRAS RET TP53	2
4	ERBB2 PIK3CA ROS1 TP53	2
4	KRAS PIK3CA ROS1 TP53	2
4	ALK EGFR MET TP53	1
4	ALK EGFR ROS1 TP53	1
4	ALK ERBB2 KRAS PIK3CA	1
4	ALK KIT ROS1 TP53	1
4	ALK KRAS PIK3CA TP53	1
4	BRAF EGFR KIT TP53	1
4	BRAF EGFR KRAS	1
4	BRAF EGFR KRAS TP53	1
4	BRAF EGFR NRAS TP53	1
4	BRAF EGFR PIK3CA TP53	1
4	BRAF ERBB2 FGFR1 TP53	1
4	BRAF ERBB2 KRAS TP53	1
4	BRAF ERBB2 PIK3CA RET	1
4	BRAF KIT KRAS TP53	1
4	BRAF KRAS RET TP53	1
4	EGFR ERBB2 KRAS PDGFRA	1
4	EGFR ERBB2 KRAS PIK3CA	1
4	EGFR ERBB2 KRAS TP53	1
4	EGFR ERBB2 PDGFRA TP53	1
4	EGFR ERBB2 PIK3CA RET	1
4	EGFR FGFR1 KIT TP53	1
4	EGFR FGFR1 ROS1 TP53	1
4	EGFR KIT KRAS TP53	1
4	EGFR KIT PDGFRA TP53	1
4	EGFR KIT PIK3CA TP53	1
4	EGFR KIT RET TP53	1
4	EGFR KRAS PDGFRA TP53	1
4	EGFR KRAS PIK3CA TP53	1
4	EGFR MET PIK3CA TP53	1
4	EGFR MET RET TP53	1
4	EGFR PDGFRA PIK3CA ROS1	1
4	EGFR PDGFRA PIK3CA TP53	1
4	EGFR PIK3CA RET TP53	1
4	ERBB2 KIT KRAS ROS1	1
4	ERBB2 KIT KRAS TP53	1
4	ERBB2 KRAS ROS1 TP53	1
4	FGFR1 KRAS ROS1 TP53	1
4	KIT KRAS PDGFRA PIK3CA	1
4	KIT KRAS PIK3CA TP53	1
4	KIT NRAS ROS1 TP53	1
4	KRAS PIK3CA RET TP53	1
4	KRAS RET ROS1 TP53	1
4	MET PIK3CA RET ROS1	1
3	EGFR ERBB2 TP53	63
3	EGFR PIK3CA TP53	40
3	EGFR ROS1 TP53	31
3	ALK EGFR TP53	25
3	EGFR KRAS TP53	25
3	EGFR RET TP53	17
3	EGFR KIT TP53	14
3	EGFR MET TP53	13
3	EGFR PDGFRA TP53	11
3	ERBB2 KRAS TP53	11
3	BRAF EGFR TP53	10
3	KRAS RET TP53	10
3	ALK KRAS TP53	9
3	KRAS ROS1 TP53	9
3	EGFR FGFR1 TP53	8
3	KRAS PIK3CA TP53	8
3	BRAF KRAS TP53	7
3	KIT KRAS TP53	7
3	KRAS PDGFRA TP53	6
3	BRAF ERBB2 TP53	5
3	EGFR ERBB2 PIK3CA	4
3	ERBB2 PIK3CA TP53	4
3	ERBB2 ROS1 TP53	4
3	ALK EGFR KRAS	3
3	BRAF ROS1 TP53	3
3	EGFR MET PIK3CA	3
3	ERBB2 MET TP53	3
3	ALK NRAS TP53	2
3	ALK ROS1 TP53	2
3	BRAF MET TP53	2
3	BRAF PIK3CA TP53	2
3	EGFR ERBB2 KIT	2
3	EGFR KIT KRAS	2
3	EGFR KRAS ROS1	2
3	EGFR MET RET	2
3	ERBB2 PDGFRA TP53	2
3	FGFR1 PDGFRA TP53	2
3	FGFR1 ROS1 TP53	2
3	KIT RET TP53	2
3	MET PIK3CA TP53	2
3	ALK BRAF EGFR	1
3	ALK EGFR FGFR1	1
3	ALK EGFR MET	1
3	ALK EGFR ROS1	1
3	ALK ERBB2 KRAS	1
3	ALK KIT TP53	1
3	ALK KRAS RET	1
3	ALK KRAS ROS1	1
3	ALK PIK3CA TP53	1
3	ALK RET TP53	1
3	BRAF EGFR ERBB2	1
3	BRAF ERBB2 KRAS	1
3	BRAF FGFR1 KIT	1
3	BRAF KIT TP53	1
3	BRAF KRAS PIK3CA	1
3	BRAF PDGFRA TP53	1
3	EGFR ERBB2 KRAS	1
3	EGFR ERBB2 ROS1	1
3	EGFR KIT RET	1
3	EGFR KRAS MET	1
3	EGFR KRAS PIK3CA	1
3	EGFR KRAS RET	1
3	EGFR NRAS TP53	1
3	EGFR PIK3CA ROS1	1
3	ERBB2 FGFR1 TP53	1
3	ERBB2 KIT KRAS	1
3	ERBB2 KIT TP53	1
3	ERBB2 KRAS PDGFRA	1
3	ERBB2 KRAS ROS1	1
3	FGFR1 KRAS RET	1
3	FGFR1 KRAS TP53	1
3	KIT NRAS TP53	1
3	KIT ROS1 TP53	1
3	KRAS MET RET	1
3	KRAS MET TP53	1
3	KRAS NRAS TP53	1
3	MET ROS1 TP53	1
3	NRAS RET TP53	1
3	PDGFRA ROS1 TP53	1
3	PIK3CA ROS1 TP53	1
3	RET ROS1 TP53	1
2	EGFR TP53	663
2	KRAS TP53	113
2	ERBB2 TP53	46
2	EGFR PIK3CA	38
2	EGFR ERBB2	33
2	EGFR ROS1	30
2	PIK3CA TP53	27
2	MET TP53	24
2	EGFR KRAS	22
2	ROS1 TP53	19
2	ALK EGFR	18
2	KIT TP53	18
2	BRAF TP53	17
2	ALK TP53	16
2	EGFR MET	12
2	PDGFRA TP53	12
2	RET TP53	12
2	ERBB2 KRAS	11
2	EGFR KIT	10
2	EGFR PDGFRA	10
2	EGFR RET	10
2	FGFR1 TP53	10
2	ALK KRAS	5
2	ALK ERBB2	4
2	EGFR FGFR1	4
2	KRAS RET	4
2	KRAS ROS1	4
2	NRAS TP53	4
2	ERBB2 MET	3
2	KIT KRAS	3
2	KRAS MET	3
2	KRAS PIK3CA	3
2	ALK ROS1	2
2	BRAF EGFR	2
2	BRAF MET	2
2	ERBB2 KIT	2
2	ERBB2 ROS1	2
2	FGFR1 KRAS	2
2	PIK3CA ROS1	2
2	ALK BRAF	1
2	ALK KIT	1
2	BRAF ERBB2	1
2	BRAF KRAS	1
2	BRAF PDGFRA	1
2	BRAF PIK3CA	1
2	EGFR NRAS	1
2	ERBB2 FGFR1	1
2	ERBB2 NRAS	1
2	ERBB2 PIK3CA	1
2	FGFR1 ROS1	1
2	KIT PDGFRA	1
2	KIT ROS1	1
2	MET NRAS	1
2	MET PDGFRA	1
2	MET PIK3CA	1
2	RET ROS1	1
1	EGFR	624
1	TP53	439
1	KRAS	121
1	ERBB2	50
1	BRAF	29
1	MET	20
1	ROS1	19
1	ALK	17
1	KIT	8
1	PIK3CA	8
1	PDGFRA	4
1	RET	4
1	FGFR1	3
1	NRAS	1

## Sheet: S2
S2 The rare EGFR alterations
gene	exon	protein_change
EGFR	19	p.Ala750Pro
EGFR	20	p.Ala767_Ser768insSerValAsp
EGFR	18	p.Ser720Phe
EGFR	18	p.Gly719Ala
EGFR	20	p.Thr790Met
EGFR	19	p.Thr751Pro
EGFR	18	p.Glu709Val
EGFR	3	p.Arg108Lys
EGFR	7	p.Phe254Ile
EGFR	21	p.His835Leu
EGFR	21	p.Leu833Val
EGFR	3	p.Met137Arg
EGFR	20	p.His773Tyr
EGFR	20	p.Asp770_Asn771insAsnProTyr
EGFR	20	p.Met766_Ala767insAlaSerVal
EGFR	20	p.Pro772_His773insHisGly
EGFR	20	p.Arg776His
EGFR	19	p.Ala750Pro
EGFR	21	p.Thr854Ala
EGFR	19	p.Val738_Lys739insLysIleProValAlaIle
EGFR	20	p.Ser768Ile
EGFR	18	p.Gly719Ser
EGFR	18	p.Gly719Cys
EGFR	21	p.Leu861Gln
EGFR	19	p.Asp761Asn
EGFR	7	p.Ala289Val
EGFR	18	p.Glu709Lys
EGFR	18	p.Glu709Ala
EGFR	18	p.Val689Met
EGFR	20	p.Asn771delinsGlyPhe
EGFR	18	p.Thr725Met
EGFR	21	p.Ala871Gly
EGFR	20	p.Val769Met
EGFR	21	p.Arg831His
EGFR	20	p.Pro772_His773insHisAla
EGFR	20	p.Asp770_Asn771insAsnProHis
EGFR	20	p.Cys797Ser
EGFR	21	p.His850Arg
EGFR	20	p.Pro772_His773insHisVal
EGFR	20	p.Pro772_His773insHisThr
EGFR	19	p.Asp761Tyr
EGFR	20	p.Asn771_Pro772insProHis
EGFR	21	p.Val834Leu
EGFR	19	p.Pro753Ser
EGFR	20	p.Pro772Arg
EGFR	18	p.Thr725Ile
EGFR	16	p.Thr638Met
EGFR	19	p.Leu747Ser
EGFR	2	p.Leu62Arg
EGFR	18	p.Leu707Phe
EGFR	21	p.Leu833_Val834delinsPheLeu
EGFR	20	p.Arg776Gly
EGFR	20	p.Asp770_Asn771insAsnPro
EGFR	20	p.Asn771delinsArgAsp
EGFR	20	p.His773_Val774insTyr
EGFR	21	p.Leu838Val
EGFR	20	p.Asp770_Asn771insGly
EGFR	21	p.Leu833Phe
EGFR	21	p.Leu861Arg
EGFR	21	p.Val843Ile
EGFR	20	p.His773_Val774insProAsn
EGFR	7	p.Ala289Thr
EGFR	20	p.Asn771delinsGlyTyr
EGFR	20	p.Asp770delinsGlyTyr
EGFR	21	p.Ala871Glu
EGFR	20	p.Val774Met
EGFR	20	p.Gly779Cys
EGFR	20	p.Pro772_His773insHis
EGFR	20	p.Asn771delinsLysGly
EGFR	20	p.Val769Leu
EGFR	20	p.Gln787Arg
EGFR	25	p.Asp994His
EGFR	20	p.Ser768Pro
EGFR	20	p.Arg776Ser
EGFR	20	p.Asp770_Asn771insHisProHisPro
EGFR	19	p.Lys754Glu
EGFR	20	p.His773Leu
EGFR	21	p.Lys860Ile
EGFR	3	p.Arg108Gly
EGFR	20	p.His773_Val774insGlyThrAsnProHis
EGFR	25	c.3114+1_3114+8delGTATGAAA
EGFR	19	p.Ile744_Lys745insLysIleProValAlaIle
EGFR	20	p.Gly779Phe
EGFR	20	p.Ala767_Val769dup
EGFR	20	p.Asn771_Pro772insHis
EGFR	20	p.His773dup
EGFR	20	p.Val774_Cys775insHisVal
EGFR	7	p.Gln276His
EGFR	15	p.Gly598Val
EGFR	18	p.Gly719Arg
EGFR	19	p.Lys745_Glu746insIleProValAlaIleLys
EGFR	20	p.Asp770_Asn771insSerLeuAla
EGFR	18	p.Glu709Gly
EGFR	7	p.Asp256Tyr
EGFR	20	p.Asn771_Pro772insThr
EGFR	20	p.His773_Val774insAlaHis
EGFR	20	p.Asn771_His773dup
EGFR	20	p.His773delinsAsnProTyr
EGFR	20	p.Asn771_Pro772insGly
EGFR	20	p.Pro772_His773insTyrAsnPro
EGFR	19	p.Glu746Gly
EGFR	20	p.Ser768_Asp770dup
EGFR	20	p.Pro772_His773insAspAsnPro
EGFR	7	p.Thr263Pro
EGFR	18	p.Leu703Val
EGFR	18	p.Gly719Asn
EGFR	6	p.Arg222Cys
EGFR	21	p.Leu844Val
EGFR	21	p.Ala859Ser
EGFR	11	p.His433Tyr
EGFR	21	p.Ala840Pro
EGFR	18	p.Glu709_Thr710delinsAsp

## Sheet: S3
S3 The TMB of patients with different alteration subtypes
Group	TMB score (Mean±SEM)	N
All_S group	9.24±0.57	188
All_M group	20.15±3.40	31
EGFR_S group	5.49±0.59	37
EGFR_M group	36.79±14.06	6
KRAS_S group	8.74±0.54	102
KRAS_M group	16.04±2.27	22
Others_S group	13.12±1.71	49
Others_M group	18.89±5.46	4

## Sheet: S4
S4 Results of Fisher's exact test
Groups	PD-1/PD-L1	Combo	P-value
ALL_S	177	11	>0.99
ALL_M	30	1
EGFR_S	32	5	>0.99
EGFR_M	5	1
KRAS_S	97	5	0.5848
KRAS_M	22	0
Others_S	48	1	>0.99
Others_M	4	0
